# Supplementary material for: Phytochemical Characterization and In Vitro Anti-Inflammatory, Antioxidant and Antimicrobial Activity of Combretum Collinum Fresen Leaves Extracts from Benin
Source: Molecules. 2020 Jan 10;25(2):288. doi: 10.3390/molecules25020288 (PMC7024300; doi:10.3390/molecules25020288)
Supplement: Supplementary file 1 [file molecules-25-00288-s001.zip]

Archive with 6 entries (5 files):
- Supplementary Files revised/
- Supplementary Files revised/FigureS1_revised.tif
- Supplementary Files revised/FigureS2_revised.tif
- Supplementary Files revised/Figure_S1_revised.docx
- Supplementary Files revised/Figure_S2_revised.docx
- Supplementary Files revised/~$gure_S1.docx
